# Supplementary material for: Identification of Novel Inhibitors of Escherichia coli DNA Ligase (LigA)
Source: Molecules. 2021 Apr 25;26(9):2508. doi: 10.3390/molecules26092508 (PMC8123306; doi:10.3390/molecules26092508)
Supplement: Supplementary file 1 [file molecules-26-02508-s001.zip]

Archive with 1 entries (1 files):
- molecules-1179287-supplementary.pdf
